# Supplementary material for: Meanings and mechanisms of One Health partnerships: insights from a critical review of literature on cross-government collaborations
Source: Health Policy Plan. 2021 Nov 17;37(3):385–99. doi: 10.1093/heapol/czab134 (PMC8896336; doi:10.1093/heapol/czab134)
Supplement: czab134_Supp [file czab134_supp.zip]

Archive with 1 entries (1 files):
- Final list.xlsx
