# Supplementary material for: Meanings and mechanisms of One Health partnerships: insights from a critical review of literature on cross-government collaborations
Source: Health Policy Plan. 2021 Nov 17;37(3):385–99. doi: 10.1093/heapol/czab134 (PMC8896336; doi:10.1093/heapol/czab134)
Supplement: czab134_Supp [file czab134_supp.zip › Final list.xlsx]

## Sheet: Final list
Source article	Domain	Year	Citation
Thomson, Perry and Miller 2007	Public Ad	1967	Warren, Roland L. 1967. The inter-organizational field as a focus for investigation. Administrative Science Quarterly 12: 396–419.
Mahlangu, Goudge and Vearey 2019	Public Ad	1991	Gray B, Wood DJ. Collaborative alliances: moving from practice to theory. J Appl Behav Sci. 1991;27:3–22. ,
Emerson 2018	Public Ad	1991	Wood DJ , Gray B . Toward a comprehensive theory of collaboration. J Appl Behav Sci 1991;27:139–62.doi:10.1177/0021886391272001 CrossRef
Thomson, Perry and Miller 2007	Management	1994	Ring, Peter Smith, and Andrew H. Van de Ven. 1994. Development processes of cooperative inter-organizational relationships. Academy ofManagement Review 19: 90–118.
Thomson, Perry and Miller 2007	Management	1996	Huxham, Chris. 1996. Collaboration and collaborative advantage. In Creating collaborative advantage, ed. C. Huxham, 1–18. Thousand Oaks, CA: Sage.
Emerson 2018	SES	1998	Ostrom E . The institutional analysis and development approach. Designing institutions for environmental and resource management. 1998.
Thomson, Perry and Miller 2007	SES	1998	Ostrom, Elinor. 1998. A behavioral approach to the rational choice theory of collective action: Presidential Address, American Political Science Association, 1997. American Political Science Review 92: 1–22.
Emerson 2018	Public Ad	1999	Innes JE , Booher DE . Consensus building and complex adaptive systems: a framework for evaluating collaborative planning. J Amer Plan Assoc 1999;65:412–23.
Thomson, Perry and Miller 2007	Management	1999	Innes, Judith E. 1999. Evaluating consensus building. In The consensus building handbook: A comprehensive guide to reaching agreement, ed. L. Susskind, S. McKearnan, and J. Thomas-Larmer, 631–75. Thousand Oaks, CA: Sage.
Mahlangu, Goudge and Vearey 2019	Public Ad	2000	Huxham C, Vangen S, Huxham C, et al. The challenge of collaborative governance. Public Manage Int J Res Theory. 2000;2:337–358. ,
Harris and Drimie 2012	Public Ad	2000	Kalegaonkar, A., and L. D. Brown. 2000. Intersectoral Cooperation: Lessons for Practice. A Continuing Series of Occasional Papers, Vol. 16, No. 2. Boston: Institute for Development Research.
Thomson, Perry and Miller 2007	Management	2000	Huxham, Chris, and Siv Vangen. 2000. Ambiguity, complexity, and dynamics in the membership of collaboration. Human Relations 53: 771–801.
Kuruvilla et al. 2018	Nutrition	2001	Webb K, Hawe P, Noort M. Collaborative intersectoral approaches to nutrition in a community on the urban fringe. Health Educ Behav2001;28:306-19. doi:10.1177/109019810102800305 pmid:11380051CrossRefPubMed
Mahlangu, Goudge and Vearey 2019	Management	2003	Huxham C. Theorizing collaboration practice. Public Manage Rev. 2003;5:401–423. ,
Emerson 2018	Public Ad	2004	Donahue JD . "On collaborative governance". Cambridge: John F. Kennedy School of Government, Harvard University, 2004.
Mahlangu, Goudge and Vearey 2019	Public Ad	2005	Crosby BC, Bryson JM. A leadership framework for cross-sector collaboration. Public Manage Rev. 2005;7:177–201. , ,
Emerson 2018	Public Ad	2005	Leach WD , Sabatier PA . To trust an adversary: integrating rational and psychological models of collaborative policymaking. Am Polit Sci Rev 2005;99:491–503.doi:10.1017/S000305540505183X CrossRefWeb of Science
Thomson, Perry and Miller 2007	Management	2005	Tschirhart, Mary, Robert K. Christensen, and James L. Perry. 2005. The paradox of branding and collaboration. Public Performance and Management Review 29: 67–84.
Emerson 2018	Public Ad	2006	Bryson JM , Crosby BC , Stone MM . The design and implementation of cross-sector collaborations: propositions from the literature. Public Adm Rev 2006;66(s1):44–55.doi:10.1111/j.1540-6210.2006.00665.x CrossRefWeb of Science
Mahlangu, Goudge and Vearey 2019	Public Ad	2006	Gerlak AK, Heikkila T. Comparing collaborative mechanisms in large-scale ecosystem governance. Nat Resour J. 2006;46(3):657–707. ,
Emerson 2018	Public Ad	2006	Thomson AM , Perry JL . Collaboration processes: inside the black box. Public Adm Rev 2006;66 20–32.doi:10.1111/j.1540-6210.2006.00663.x CrossRef
Emerson 2018	Management	2006	Milward HB , Provan KG . A manager’s guide to choosing and using collaborative networks. Washington, DC: IBM Center for the Business of Government, 2006.
Mahlangu, Goudge and Vearey 2019	Health	2007	Public Health Agency of Canada. Crossing sectors: experiences in intersectoral action, public policy and health. Ottawa: Public Health Agency of Canada; 2007.
Emerson 2018	Public Ad	2008	Ansell C , Gash A . Collaborative governance in theory and practice. J Public Adm Res Theory 2008;18:543–71.doi:10.1093/jopart/mum032 CrossRefWeb of Science
Emerson 2018	Public Ad	2008	Provan KG , Kenis P . Modes of network governance: structure, management, and effectiveness. J Public Adm Res Theory 2008;18:229–52.doi:10.1093/jopart/mum015 CrossRefWeb of Science
Thomson, Perry and Miller 2007	Public Ad	2008	Thomson, Ann Marie, James L. Perry, and Theodore K. Miller. Forthcoming. Linking collaboration processes and outcomes: Foundations for advancing empirical theory. In Collaborative public management: The big questions, ed. Rosemary O’Leary and Lisa Bingham. Armonk, NY: Sharpe.
Mahlangu, Goudge and Vearey 2019	Management	2008	Huxham C, Hibbert P. Hit or myth? Stories of collaborative success. In: O’Flynn J, Wanna J, editors. Collaborative Governance: A new era of public policy in Australia? Australia: Australian National University E Press; 2008. p. 45–50. ,
Emerson 2018	Public Ad	2009	Agranoff R . Collaboration for knowledge: learning from public management networks: LB Bingham & R. O’Leary, Big ideas in collaborative public management, 2009:162–94.
Emerson 2018	Public Ad	2010	Chen B . Antecedents or processes? Determinants of perceived effectiveness of interorganizational collaborations for public service delivery. Inter J Public Manage 2010;13:381–407.doi:10.1080/10967494.2010.524836
Emerson 2018	Public Ad	2010	Crosby BC , Bryson JM . Integrative leadership and the creation and maintenance of cross-sector collaborations. Leadersh Q 2010;21:211–30.doi:10.1016/j.leaqua.2010.01.003
Emerson 2018	Public Ad	2010	Page S . Integrative leadership for collaborative governance: Civic engagement in Seattle. Leadersh Q 2010;21:246–63.doi:10.1016/j.leaqua.2010.01.005
Kuruvilla et al. 2018	Nutrition	2011	Garrett J, Natalicchio M, Bassett L. Working multi-sectorally in nutrition: Principles, practices, and case studies.International Food Policy Research Institute, 2011.
Emerson 2018	Public Ad	2011	Gerlak AK , Heikkila T . Building a theory of learning in collaboratives: evidence from the everglades restoration program. J Public Adm Res Theory 2011;21:619–44.doi:10.1093/jopart/muq089 CrossRef
Harris and Drimie 2012	Health	2011	Shigayeva, A., R. Atun, M. McKee, and R. Coker. 2011. “Health Systems, Communicable Diseases, and Integration.” Health Policy and Planning 25: i4–i20.
Mahlangu, Goudge and Vearey 2019	Management	2012	Hanleybrown F, Kania J, Kramer M. Channeling Change: making Collective impact Work. Stanford Social Innovation Rev. 2012;9(1):1–9.
Emerson 2018	Public Ad	2012	Emerson K , Nabatchi T , Balogh S . An integrative framework for collaborative governance. J Public Adm Res Theory 2012;22:1–29.doi:10.1093/jopart/mur011 CrossRef
Emerson 2018	Public Ad	2012	Koschmann MA , Kuhn TR , Pfarrer MD . A communicative framework of value in cross-sector partnerships. Acad Manage Rev 2012;37:332–54.doi:10.5465/amr.2010.0314 Abstract/FREE Full Text
Mahlangu, Goudge and Vearey 2019	Public Ad	2012	Purdy JM. A framework for assessing power in collaborative governance processes. Public Admin Rev. 2012;72:409–417. , ,
Emerson 2018	Public Ad	2012	Vangen S , Huxham C . The tangled web: unraveling the principle of common goals in collaborations. J Public Adm Res Theory 2012;22:731–60.doi:10.1093/jopart/mur065
Kuruvilla et al. 2018	Public Ad	2013	Brouwer H, Hiemstra W, Vugt S, Walters H. Analysing stakeholder power dynamics in multi-stakeholder processes: insights of practice from Africa and Asia. Knowl Manag Dev J2013;9:11-31.
Emerson 2018	Public Ad	2013	Heikkila T , Gerlak AK . Building a conceptual approach to collective learning: Lessons for Public Policy Scholars. Policy Stud J 2013;41:484–512.doi:10.1111/psj.12026
Emerson 2018	SES	2014	Ingold K , Fischer M . Drivers of collaboration to mitigate climate change: An illustration of Swiss climate policy over 15 years. Global Environmental Change 2014;24:88–98.doi:10.1016/j.gloenvcha.2013.11.021
Emerson 2018	SES	2015	Ostrom E . Governing the commons. Cambridge: Cambridge University Press, 2015.
Emerson 2018	Public Ad	2015	Bryson JM , Crosby BC , Stone MM . Designing and implementing cross-sector collaborations: needed and challenging. Public Adm Rev 2015;75:647–63.doi:10.1111/puar.12432 CrossRef
Emerson 2018	Public Ad	2015	Emerson K , Nabatchi T . Collaborative governance regimes. Georgetown: Georgetown University Press, 2015.
Emerson 2018	Public Ad	2015	Ulibarri N . Tracing process to performance of collaborative governance: a comparative case study of federal hydropower licensing. Policy Studies Journal 2015;43:283–308.doi:10.1111/psj.12096 CrossRef
Kuruvilla et al. 2018	Health	2016	Bay JL, Morton SM, Vickers MH. Realizing the potential of adolescence to prevent transgenerational conditioning of noncommunicable disease risk: Multisectoral design frameworks. Healthcare (Basel)2016;4:39. doi:10.3390/healthcare4030039 pmid:27417627CrossRefPubMed
Glandon et al. 2019	Health	2016	Corbin JH, Jones J, Barry MM. 2016. What makes intersectoral partnerships for health promotion work? A review of the international literature. Health Promotion International 33: 4–26.
Glandon et al. 2019	Health	2017	de Leeuw E. 2017. Engagement of sectors other than health in integrated health governance, policy, and action. Annu Rev Public Health 38: 329–44. http://www.annualreviews.org/doi/10.1146/annurev-publhealth-031816-044309, accessed 29 March 2017.
Kuruvilla et al. 2018	Health	2017	Global Health Insights. Case study development based on a review of the evidence: collaborating across sectors for women’s, children’s, and adolescents’ health. 2017. www.who.int/pmnch/knowledge/working-report-case-study-development.pdf.
Mahlangu, Goudge and Vearey 2019	Health	2017	Mahlangu P, Vearey J, Thomas L, et al. Implementing a multi-sectoral response to HIV: a case study of AIDS councils in the Mpumalanga Province, South Africa. Glob Health Action. 2017;10:1387411. , ,
Mahlangu, Goudge and Vearey 2019	Health	2017	Salunke S, Lal DK. Multisectoral approach for promoting public health. Indian J Public Health. 2017;61:163. ,
Kuruvilla et al. 2018	Health	2018	Blomstedt Y, Bhutta ZA, Dahlstrand J, et al. Partnerships for child health: capitalising on links between the sustainable development goals. BMJ2018;360:k125. doi:10.1136/bmj.k125 pmid:29363500FREE Full Text
Glandon et al. 2019	Health	2018	Glandon D, Meghani A, Jessani N, Qiu M, Bennett S. 2018. Identifying health policy and systems research priorities on multisectoral collaboration for health in low-income and middle-income countries. BMJ Global Health 3(Suppl 4): e000970.
Glandon et al. 2019	Health	2018	Kuruvilla S et al. 2018. Business not as usual: how multisectoral collaboration can promote transformative change for health and sustainable development. BMJ 363: 1–9.
Mahlangu, Goudge and Vearey 2019	Health	2018	Mahlangu P, Vearey J, Goudge J. Multisectoral (in)action: towards effective mainstreaming of HIV in public sector departments in South Africa. Afr J AIDS Res. forthcoming. ,
Mahlangu, Goudge and Vearey 2019	Nutrition	2018	Pelletier D, Gervais S, Hafeez‐ur‐Rehman H, et al. Boundary‐spanning actors in complex adaptive governance systems: the case of multisectoral nutrition. Int J Health Plann Manage. 2018;33:e293–e319. ,
Glandon et al. 2019	Health	2018	The Partnership for Maternal, Newborn, and Child Health. 2018. Methods guide for country case studies on successful collaboration across sectors for health and sustainable development. World Health Organisation, <https://www.who.int/pmnch/knowledge/case-study-methods-guide.pdf>, accessed 10 February 2019.
